# Supplementary material for: Rubella Virus Infected Macrophages and Neutrophils Define Patterns of Granulomatous Inflammation in Inborn and Acquired Errors of Immunity
Source: Front Immunol. 2021 Dec 20;12:796065. doi: 10.3389/fimmu.2021.796065 (PMC8728873; doi:10.3389/fimmu.2021.796065)
Supplement: Supplementary file 7 [file Table_1.xlsx]

## Sheet: Table S1
Supplementary Table 1. Clinical and immunological findings
Patient #	IEI category	Additional conditions	Genetic cause	Age at IEI manifestation (years)	Age at IEI diagnosis (years)	Mean CD3 count (cells/uL)	Mean naïve CD3 count (cells/uL)	Other chronic infections	Autoimmune disease (type or none)	Alive-current age (years)	Age at death (years)	Age at first MMR (years)	Age at booster	>2 doses given (Y/N)	Age of granuloma onset (years)	Age at sampling (years)	Granuloma location at onset	Organ involvement with inflammation	Granuloma pattern	Biopsy pathology organ 1	Biopsy pathology organ 2	Biopsy pathology organ 3 and 4	Treatments and outcomes
1	CID	None	ATM mutation	1.5	3	675		None	Arthritis	X	19	1.3	Not given	No	3	6	Arm (skin)	Skin, lymph node, liver, joint	M-type	Skin: granulomatous dermatitis	Joint: granulomatous synovitis	Liver: granulomatous hepatitis	Anti-TNFa (etanercept) and nitazoxanide ineffective
2	CID	None	TAP2	3.7	6	2276		EBV and non-Hodgkin's lymphoma at 3.5 yr. Frequent pulmonary infections	None	6	X	2.5	5.25	No	3	5	Cheek, elbow (skin)	Skin	M(n)-type	Skin: palisading granulomatous dermatitis with necrosis			Antibiotics, topical antifungals, topical steroids without improvement
3	CID	None	Unknown	59	unknown	246		None	None	61	X	Believes he received it, but age unknown	Unknown	Unknown	59	59	Lymph node, skin 2 mo later	Skin and lymph nodes	N-type	Skin: dermal fibrosis with an associated lymphohistiocytic infiltrate and numerous eosinophils	Lymph node: extensive granulomatous inflammation, nodal architectural distortion	Skin: T-cell lymphoma	Hydroxychloroquine and topical steroids. Lymph nodes resolved, rash would come and go. Finally progressed to peripheral T-cell lymphoma
4	CID	Leukopenia with marked neutropenia and moderate thrombocytopenia	ATM p.Lys79Asnfs370)] p.Tyr124Ter	2	3	927.9		Atypical mycobacterial infection of skin	Renal vasculitis	9	X	1	Not given	No	2	3	Arm (skin) and bone marrow	Skin, kidney (renal vasculitis)	M-type	Skin: arm- lymphoid hyperplasia with granuloma-like formation, lymphoplastic infiltrates and macrophages.Right leg lesion- pseudoepitheliomatous hyperplasia with underlying non-necrotizing granulomatous inflammation and scattered acid fast bacilli seen with Fite stain consistent with mycobacterial infection	Kidney biopsy (6 yr): acute and chronic necrotic, inflamed arteries with thrombosis and various amounts of intimal thickening	Bone marrow: mild hypocellular (70%), one large noncaseating granuloma of uncertain clinical significance.	Mupirocin, desonide, clarithromycin oral, high dose topical corticosteroids, zinc ointment, topical ketoconazole with no improvement. Adalimumab 10mg SQ q2 weeks with overall improvement in lesions
5	HLH	Homocystinuria, EBV viremia	RAB27A CBS	12	12	2800		EBV viremia	None	12	X	1	4	Yes	2	10	Extremities (skin)	Skin, disseminated - including face	M-type				Hematopoietic cell transplant considered; monitor/immune surveillance; supportive intervention
6	Undetermined	Severe malnutrition, EBV viremia	WES non-diagnostic (BCM comprehensive and Invitae PIDD)	1	2	680	65% (CD4CD45RA)	Blood/liver: disseminated Histoplasma Blood: Adeno, EBV Urine/cystis: BK, E. coli Resp: Rhino, Adeno Stool: Salmonella, norovirus	None	3	X	1	Not given	No	2	2	Liver	Liver, bone marrow, GI		Liver: multiple non-necrotizing granulomas, both with and without lymphocytic cuffing, diffuse microvesicular steatosis	Bone marow: a single small non-necrotizing granuloma, significant cell disintegration, no histiocytic infiltrates or hemophagocytosis	GI: chronic inflammation, multinucleated giant cells, loose granulomas	No specific rubella treatment; aggressive antifungal, antimicrobial; antiviral; steroid for HLH-EBV; since recovered on itraconazole & bactrim prophylaxis
7	CID (atypical SCID)	Received gene therapy	ADA	0.1	0.2	<13		None	Sweet syndrome as an autoinflammatory manifestation post autologous transplant	13	X	MMR not given but community transmission known	not given	No	7.75	7.75	Face, neck, trunk, upper, lower limbs (skin).	Skin	N-type	Skin: lymphocytes of blastic appearance, histiocytes, neutrophils and occasional eosinophils. Bundles of degenerated collagen. Focal signs of vasculitis.			Sweet syndrome rash treated with oral steroid, indomethacin, followed by anakinra. Addition of anakinra was effective. The very low engraftment of transduced cells in the myeloid series the patient reintroduced therapy with pegylated adenosine deaminase, with no longer significant autoinflammatory lesions and negative inflammatory indexes.
8	CID	None	RAG2	1	5	614	42	EBV and CMV viremia	Polyarthritis	X	10	1	2	No	6	6.1	Skin, lungs and bone marrow	Skin, lungs, joints, liver	N-type	Skin: areas of tissue necrosis surrounded by palisade of histiocytes, lymphocytes, and fibroblasts			Topical and intralesional (skin) steroids with poor response. Systemic steroids with good response
9	CVID		WES negative	13	13	607		None	Cytopenia (Immune thrombocytopenia, neutropenia and lymphopenia)	15	X	1	3	No	13.5	13.5	Kidney	Kidney, liver, spleen and lung	DNI-type	Lung: Non-necrotizing granulomatous and lymphocytic inflammation with germinal centers. No pathogen identified. There are more CD3+ lymphocytes than CD20+. CD3+ lymphocytes were in germinal centers and in the lung interstitium, CD20+ lymphocytes were only in germinal centers.	Kidney: reactive tubular epithelial changes, foci of lymphocytes with foci of tubulitis within tubulointerstitial compartment . The interstitium has numerous well-formed epithelioid granulomas. No caseation within the granulomas. Focal calcified bodies and Langhans type giant cells are present.	Liver: Epithelioid granulomas with no necrotizing and no caseating features. Mild to moderate portal inflammation and focal areas of chronic inflammation in lobule. Bone marrow: Normocellular with maturing trilineage hematopoiesis. No lymphoid aggregates, granulomata, or abnormal clusters of immature cells are identified.	High dose steroids - no response. Mycophenolate with moderate response of cytopenias. Rituximab recently added.
10	CID (DiGeorge)	TNFRSF Ala181Glu NOD2 Leu1007Pro fs*2	22q11.2 del (deletion of the entire coding sequence of TBX1)	3	6	958		Early fevers, sinus and ears infections	ITP and AIHA at age 3	23	X	1	Unknown	Unknown	Unknown	7	Lymph node	Lymph node					Prednisone, IVIG, rituximab, currently SCIG.
11	IgG2 and IgA deficiency (WES negative)		WES negative	11	11	1000		Osteomyelitis	None	15	X	1	Unknown	No	13	13	Lymph node	Osteomyelitis and lymph node	N-type	Lymph node: fibrous tissue with predominantly chronic inflammation including numerous histiocytes with areas of palisading, collections of foamy macrophages and necrosis	Bone marrow: Sinus tract tissue, lamellar bone fragment with hypocellular marrow and focal fibrosis - area of woven bone no evidence of active osteomyelitis		Cyclophosphamide used for LGL with emergence of fatal encephalitis.
12	XLA	Nodular regenerative hyperplasia of liver, LGL disease -treated with cyclophosphamide	BTK	1	2	1000			Arthritis, myositis	X	24	Unknown	Unknown	No	No granulomas	24	Brain and bone marrow with inflammation	Brain dysfunction and MRI findings of parenchymal inflammation, pancytopenia	DNI-type	Brain: multiple perivascular cuffs of lymphocytic and parenchymal inflammation consisting of rare neurophagia and glial nodules.	Bone marrow: hypocellular with trilineage hematopoiesis and increased CD3+/ CD8+ T cells. Increased T cells in the interstitium and sinusoids . Several lymphoid aggregates composed of CD3+, CD2+, CD5+ T cells, loss of CD7 expression. There is a mixed population of CD4 and CD8 T cells but the aggregates are predominantly CD8+.		Steroids without effect. HCT with granuloma resolution.
13	CID		Homozygous NBN c.657_661del5	9	12	1624	1	None	None	20	X	1	1.5	No	18	19	Liver	Liver	M-type	Liver: epithelioid giant cell granulomas with distinct sclerosis in the periportal areas. Periportal and septal liver fibrosis.			No treatment, awaiting HCT.
14	CID (atypical SCID)		Compound heterozygous RAG1 p.Arg108Ter p.Leu1025PhefsTer40	2	27	421	1	None	None	27	X	Unknown	Unknown	Unknown	Unknown	27	Right and left leg (skin)	Skin, maybe liver and bone	M-type	Skin: epithelioid giant cell granulomas			Symptomatic, considering HCT.
15	CID		Homozygous TAP1 p.Gly706Asp	2	37	147	7	None	None	37	X	Unknown	Unknown	Unknown	12	37	Arms and legs (skin)	Skin	M-type	Skin: epithelioid giant cell granulomas			Symptomatic, too sick for HCT.
16	CID (atypical SCID)	Chronic anemia that was transfusion- and steroid-dependent	Unknown despite extensive genetic evaluation	9	10	750	8	CMV, dissiminated Histoplasma (blood, urine)	None	13	X	2	5	No	10	12	Face (skin)	Skin, GI (Jejunal perforation)	M-type (skin), DNI-type (GI)	Skin: multiple hair follicles with pseudoepitheliomatous hyperplasia, dense, mostly folliculocentric, granulomatous inflammation with a chronic inflammatory infiltrate in the superficial to mid dermis with associated neutrophils.	Small intestine (jejunum): CMV enteritis with transmural necrosis. Extensive CMV viral cytopathic effect and immunopositivity. Disseminated histoplasmosis confirmed on GMS stain. Small intestinal mucosa with prominent epithelial apoptosis. Adenovirus immunostain is negative. CD138 immunostain highlights scattered plasma cells.		None specifically for granulomatous disease. Maintained on IVIG, atovaquone, azithromycin, itraconazole, prednisone. Underwent HCT. Cutaneous granulomas were fairly quiescent for quite some time prior to, during, and subsequent to HCT.
17	HLH		SLC7A7 (2 heterozygous pathogenic variants)	3	4	1500	400	Recurrent viral respiratory infections requiring hospitalization	Early-onset juvenile SLE	6	X	1.1	1.6	No	4	4	Upper extremities (skin)	Skin	M-type	Skin: Ulcer with focal suppurative and granulomatous dermatitis; a focal superficial dermal proliferation of CD68+ histocytes with associated neutrophilic inflammation. This focus is adjacent to an ulcer with reactive epidermal changes and a thin purulent crust.			None specifically for granuloma. Maintained on IVIG, atovaquone, canakinumab, mycophenolate mophetil, prednisolone
18	HLH		UNC13D p.(Arg610_Gln613del), exon 20, homozygous	1	3	3512	1799	None	None	4	X	1	not given	No	1 : 3 wks after MMR	2	First both legs, followed by the rest of the body, including face	Skin	M(n)-type	Skin: Inflammatory changes in the dermis with extension in epidermis and subcutis, with lymphocytes and necrotizing granulomas.			Cotrimoxazole prophylaxis and also monthly IVIG to prevent infections. Nitazoxanide for rubella: impression of fewer new lesions Allogenic HCT at age 26 mo with good engraftment; with gradual involution of the skin lesions
19	CVID	IgM <5, IgA<5, IgG 747	Unknown			760		Recurrent sinusitis, recurrent pneumonia, recurrent thrush, recurrent skin abscesses/cellulitis, diffuse HPV skin infection	None	39	X	Unknown	Unknown	Unknown	27	32	Extremities, face (skin)	Skin, suspected CNS involvement, splenomegaly, transient colitis	M-type	Skin: granulomatous dermatitis			Infliximab led to improvement, methotrexate with no clear benefit, hydroxychloroquine with some benefit, doxycycline with no clear benefit.
20	CID (atypical SCID)	granullomatous disease	hypomoprhic RAG1	3	5	422	5	Parvovirus post-HCT	Autoimmune cytopenias post transplant - refractory AIHA	X	12.8	1.3	4.5	No	4	11	Face (nose and cheeks adjoining cheek) and thigh	Skin	N-type	Skin: necrotizing granulomatous inflammation			Oral steroids- no clear benefit. Improved post-HCT despite poor T-cell reconstitution
21	CID	Elevated transaminases, cytopenias	Homozygous mutations in POLE c.4444+3A>G	0.2	2	826	Average 100	Recurrent upper and lower respiratory tract infections	Hepatitis and cytopenias, significant episodes of neutropenia, not clearly autoimmune	3	X	1	Not given	No	1	2	Cheeks, arms, legs (skin)	Skin, liver	N-type	Skin: necrotic lesions	Bone marrow: normocellular for age (> 95%). Moderate numbers of normal appearing megakaryocytes, maturing myeloid and erythroid cells are present, with no morphologic evidence of increased blasts.		Topical corticosteroids and IVIG- no clear benefit
22	CID		ATM Del Exon 9 c.1564-1565	1	8	500-800		None	None	15	X	2	4	No	9	11	Finger (skin)	Skin	M-type	Skin: diffuse granulomatous inflammation w/ focal zones of necrosis and well formed, non-necrotizing, epithelioid granulomas.			Excised granuloma x2 flexor tendon enclosed by granuloma
23	CID		WES was done but only VUS identified	1	3	500		None	Polyarthritis	11	X	1	1.5	No	4	4	Extremities (skin)	Skin	M(n)	Skin: necrotizing granulomatous dermatitis			Abatacept- no clear benefit
24	CID		RMRP	0.75	4	188		None	Hemolytic anemia	X	5	1	Not given	No	1.25	1.5	Extremities (skin)	Skin	M-type	Skin: firm brown-red papules over the extremities; superficial and deep granulomatous dermatitis (sarcoidal granulomas)			Triamcinolone 0.1% ointment, IVIG and steroids, rituximab. No clear benefit. HCT performed but died shortly after.
25	CID (atypical SCID)	Bronchiectasis	DCLRE1C	10	11	1051		None	Eosinophilic colitis	14	X	1	1.5	No	2	12	Hand (skin)	Skin	M(n)-type	Skin: granulomas			None
26	CID (partial DiGeorge)	Cardiac malformation (ASD, VSD)	22q11.2 del	At birth	At birth	779	23	None	None	20	X	0.9	1.25	No	Unknown	19	Spleen	Spleen and intestinal lymph nodes	DNI-type	Spleen: epithelioid giant cell granulomas with central necrosis	Lymph node: epithelioid giant cell granulomas with central necrosis		Splenectomy, watch and wait thererafter
27	Defect in intrinsic and innate immuity		homozygous STAT1 c.742A>T; p.Ile248Phe	3.2	4.5	1659		Mycobacterium avium was found in the bone marrow and brain, while additional organs were not probed	Autoimmune encephalitis with GFAP autoantibodies (anti-GFAP astrocyopathy)	4.8	X	0.8	Not given	No	3.3 (bone marrow, liver and lung) 3.8 (brain)	3.8	Bone marrow, liver and lymph nodes	Bone marrow, liver, spleen, lymph nodes and brain	DNI-type	Brain: a granulation tissue-like particle with dense infiltrates of segment-nucleated neutrophil granulocytes, lymphocytes, numerous plasma cells, and monocytes (histiocytes). The capillaries with very prominent endothelia. No CD1a positive cells, disseminated CD3+ lymphocytes in parenchyma, much rarer disseminated CD20+ B cells not in the brain parenchyma, disseminated CD68+ cells with dense fri…	Liver: Multiple CD68-positive granulomas with only mild focal reaction with antibodies against CD1a, and S-100 positive cells by IHC. Destruction of the gallbladder bile duct by partly granuloma-like CD1a+ infiltrates. Mild tissue eosinophilia. No necrosis. No evidence of an infectious genesis and a clonal B-cell population.	Lymph node (hepatic portal): granulomatous lymphadenitis with evidence of numerous epithelioid cell granulomas with multinucleated giant cells without necrosis and small-foci expression for CD1a. Bone marrow (tibia): active granulopoiesis and little epithelioid granulomas	Prednisolone, anakinra, methotrexate, mycophenolate mofetil, rituximab withour effect
28	CID	Microcephaly, severe veno-occlusive disease (liver)	ATM	1.5	2.6	820		Recurrent pneumonia, recurrent resp. tract infections, recurrent diarrhea	None	X	6.5	1.4	1.6	No	3	5	Skin	Skin	M(n)-type	Skin: granulomas			Topical steroids (no effect), IVIG (for other reason) no effect, HCT - prompt healing of granuloma with scar. Patient died 6 months after HCT due to complications of severe veno-occlusive disease

## Sheet: Abbreviations, Table S1
Acronym or Abbreviation	Definition
ADA	Adenosine Deaminase
GFAP	Glial fibrillary acidic protein
AIHA	Autoimmune Hemolytic Anemia
ASD	Atrial Septal Defect
ATM	Ataxia-Telangiesctasia Mutated
BTK	Bruton's Tyrosine Kinase
CBS	Cystathionine Beta-Synthase
CID	Combined Immune Deficiency
CVID	Common Variable Immune Deficiency
DCLRE1C	DNA Cross-Link Repair 1C
EBV	Epstein-Barr Virus
GI	Gastrointestinal
GLILD	Granulomatous–Lymphocytic Interstitial Lung Disease
H&E	Hematoxylin and eosin
HLH	Hemophagocytic Lymphohistiocytosis
HCT	Haematopoietic Cell Transplantation
IHC	Immunohistochemistry
ITP	Immune Thrombocytopenia
LGL	Large Granular Lymphocyte
NBN	Nijmegen Breakage Syndrome gene
NOD2	Nucleotide-binding Oligomerization Domain-containing 2
POLE	Polymerase (DNA) Epsilon
RAB27A	Ras-related protein 27A
RAG1 & RAG2	Recombination Activating Gene 1 & 2
RMRP	RNAse Mitochondrial RNA Processing
SCID	Severe Combined Immune Deficiency
SLC7A7	Solute Carrier Family 7 Member 7
SLE	Systemic lupus erythematosus
STAT1	Signal Transducer and Activator of Transcription 1
TAP1 & TAP2	Transporter Antigen Peptide 1 & 2
TBX1	T-box transcription factor 1
TNFRSF13B	TNF receptor superfamily member 13B
UNC13D	Unc-13 Homolog D
VSD	Ventricular Septal defect
VUS	Variant of Unknown Significance
WES	Whole Exome Sequencing
IVIG	Intravenous Immunoglobulin
SCIg	Subcutaneous Immunoglobulin
